# Supplementary material for: Tamarixia radiata global distribution to current and future climate using the climate change experiment (CLIMEX) model
Source: Sci Rep. 2023 Feb 1;13:1823. doi: 10.1038/s41598-023-29064-3 (PMC9892569; doi:10.1038/s41598-023-29064-3)
Supplement: Supplementary file 1 — Supplementary Information. [file 41598_2023_29064_MOESM1_ESM.xlsx]

## Sheet: Sheet1
Species	Latitude	Longitude	Elevation
Tamrixia radiata	19	-103.8	740
Tamrixia radiata	18.6	-103.5	239
Tamrixia radiata	-26.3	31.1	1393
Tamrixia radiata	3.1	101.4	6
Tamrixia radiata	33.9703	-117.324444	351
Tamrixia radiata	31.275	-112.576	573
Tamrixia radiata	3	101.712	45
Tamrixia radiata	3.00889	101.704	42
Tamrixia radiata	3.00167	101.718	47
Tamrixia radiata	24.3058	-98.8386	243
Tamrixia radiata	31.0197	-91.9672	13
Tamrixia radiata	31.0197	-91.9672	13
Tamrixia radiata	32.4189	-91.610278	27
Tamrixia radiata	26.3525	119.269	101
Tamrixia radiata	26.0847	119.239	41
Tamrixia radiata	19.2456	-103.724	501
Tamrixia radiata	18.8472	-89.4164	217
Tamrixia radiata	4.40639	-74.6508	355
Tamrixia radiata	4.49325	-74.6458	419
Tamrixia radiata	4.458	-74.619089	414
Tamrixia radiata	4.41739	-74.7097	347
Tamrixia radiata	13.8008	-88.8936	622
Tamrixia radiata	13.7369	-89.2033	712
Tamrixia radiata	14.3417	-89.4619	483
Tamrixia radiata	13.3703	-87.9139	27
Tamrixia radiata	-20.5019	-48.6067	545
Tamrixia radiata	-20.4886	-47.4428	916
Tamrixia radiata	-21.7767	-48.18	690
Tamrixia radiata	-22.3142	-49.0703	512
Tamrixia radiata	-22.3028	-48.5722	588
Tamrixia radiata	-22.8842	-48.4644	803
Tamrixia radiata	-23.1461	-46.5464	773
Tamrixia radiata	-22.5822	-47.4111	571
Tamrixia radiata	-21.9675	-46.7992	758
Tamrixia radiata	-21.6725	-49.7469	412
Tamrixia radiata	-22.715	-47.6294	551
Tamrixia radiata	32.075	72.6856	187
Tamrixia radiata	31.9942	72.7094	186
Tamrixia radiata	32.1233	72.7128	188
Tamrixia radiata	30.9708	72.4822	161
Tamrixia radiata	30.9611	72.4308	157
Tamrixia radiata	31.0064	72.4747	160
Tamrixia radiata	32.1878	74.1917	226
Tamrixia radiata	32.0611	74.1956	223
Tamrixia radiata	32.2647	74.0725	223
Tamrixia radiata	31.4525	73.135	189
Tamrixia radiata	31.5361	73.0872	186
Tamrixia radiata	31.3256	73.0503	183
Tamrixia radiata	26.8272	-109.641	11
Tamrixia radiata	-21.7783	-48.1794	691
Tamrixia radiata	-20.57	-48.5689	552
Tamrixia radiata	-22.3144	-49.070833	514
Tamrixia radiata	-22.8828	-48.4442	825
Tamrixia radiata	-20.5372	-47.4022	998
Tamrixia radiata	-23.5706	-48.0178	710
Tamrixia radiata	-22.3019	-48.5722	589
Tamrixia radiata	-22.2611	-48.5483	616
Tamrixia radiata	-22.5825	-47.4103	574
Tamrixia radiata	-21.9686	-46.7975	770
Tamrixia radiata	26.655	61.2397	1062
Tamrixia radiata	26.2239	60.75	483
Tamrixia radiata	18.3894	-66.0397	47
Tamrixia radiata	18.4061	-66.0636	8
Tamrixia radiata	18.4081	-66.0319	20
Tamrixia radiata	18.4669	-66.1061	11
Tamrixia radiata	-23.3933	-58.4486	100
Tamrixia radiata	-32.4931	-55.74	90
Tamrixia radiata	10.6722	-71.6325	33
Tamrixia radiata	12.9511	-85.2086	532
Tamrixia radiata	10.3422	-68.8122	899
Tamrixia radiata	10.1678	-68.4928	757
Tamrixia radiata	10.015	-9.11778	414
Tamrixia radiata	8.52389	-80.7786	877
Tamrixia radiata	-27.4689	-58.8306	60
Tamrixia radiata	-27.5119	-58.8047	61
Tamrixia radiata	-24.185	-65.3003	1276
Tamrixia radiata	-24.8164	-65.4056	1169
Tamrixia radiata	-24.9569	-65.4714	1260
Tamrixia radiata	-26.8072	-65.2175	466
Tamrixia radiata	-26.8778	-65.2219	405
Tamrixia radiata	-28.4358	-65.7956	563
Tamrixia radiata	-32.4958	-59.1311	34
Tamrixia radiata	21.2867	40.425	1652
Tamrixia radiata	21.2075	41.6208	1163
Tamrixia radiata	21.9244	42.0283	1028
Tamrixia radiata	19.9767	42.59	1173
Tamrixia radiata	16.3322	-61.4583	6
Tamrixia radiata	16.275	-61.4672	56
Tamrixia radiata	15.9981	-61.7172	131
Tamrixia radiata	16.0064	-61.7303	103
Tamrixia radiata	16.2686	-61.6383	25
Tamrixia radiata	16.3292	-61.4519	9
Tamrixia radiata	29.6522	-82.3247	58
Tamrixia radiata	-21.7975	-49.9314	476
Tamrixia radiata	-23.5711	-48.0189	714
Tamrixia radiata	-21.5883	-48.0722	538
Tamrixia radiata	-23.1947	-49.3822	577
Tamrixia radiata	-20.8789	-48.8114	539
Tamrixia radiata	-22.7894	-48.1278	473
Tamrixia radiata	27.9841	-80.8467	8
Tamrixia radiata	27.651	-80.472	6
Tamrixia radiata	27.2996	-80.7757	11
Tamrixia radiata	27.4108	-80.4073	5
Tamrixia radiata	27.2029	-80.3545	6
Tamrixia radiata	27.5482	27.5482	8
Tamrixia radiata	27.4126	-80.3972	5
Tamrixia radiata	27.4341	-80.427	7
Tamrixia radiata	26.3949	-98.3349	64
Tamrixia radiata	26.31	-98.2016	30
Tamrixia radiata	18.4042	-66.045000	19
Tamrixia radiata	18.4628	-67.0567	137
Tamrixia radiata	16.0628	-61.6803	997
Tamrixia radiata	23.1567	113.404	12
Tamrixia radiata	26.9045	-81.6495	17
Tamrixia radiata	26.9753	-81.6558	20
Tamrixia radiata	26.4635	-81.444	11
Tamrixia radiata	26.4747	-81.4023	12
Tamrixia radiata	27.1582	-81.1362	11
Tamrixia radiata	26.798	-81.3228	4
Tamrixia radiata	26.5887	-81.4493	8
Tamrixia radiata	26.7207	-81.1243	7
Tamrixia radiata	26.7353	-81.5828	5
Tamrixia radiata	26.7283	-81.6273	3
Tamrixia radiata	27.2932	-81.618167	29
Tamrixia radiata	27.6273	-81.896667	36
Tamrixia radiata	27.5958	-81.4693	46
Tamrixia radiata	27.3607	-81.327500	21
Tamrixia radiata	28.468	-81.659	49
Tamrixia radiata	27.9403	-81.7985	44
Tamrixia radiata	28.1297	-81.717667	45
Tamrixia radiata	28.047	-81.5782	38
Tamrixia radiata	27.741	-81.711500	55
Tamrixia radiata	27.8463	-81.5623	52
Tamrixia radiata	27.9842	-80.8467	8
Tamrixia radiata	27.651	-80.472	6
Tamrixia radiata	27.2997	-80.7757	12
Tamrixia radiata	27.4342	-80.427	7
Tamrixia radiata	27.5482	-80.422000	8
Tamrixia radiata	27.4108	-80.4073	5
Tamrixia radiata	27.5362	-80.3545	5
Tamrixia radiata	26.7522	-80.315167	6
Tamrixia radiata	26.3015	-98.1585	29
Tamrixia radiata	26.4578	-98.126500	24
Tamrixia radiata	18.5005	-67.021333	69
Tamrixia radiata	18.4428	-67.0083	167
Tamrixia radiata	18.3432	-66.0567	68
Tamrixia radiata	18.3873	-66.0375	65
Tamrixia radiata	18.4035	-66.0583	10
Tamrixia radiata	18.4042	-66.026000	38
Tamrixia radiata	18.3387	-66.3177	80
Tamrixia radiata	18.2528	-65.9705	71
Tamrixia radiata	18.1583	-66.720667	515
Tamrixia radiata	18.1867	-66.717667	681
Tamrixia radiata	27.6365	-80.3925	1
Tamrixia radiata	27.6375	-80.3915	0.43
Tamrixia radiata	27.2348	-80.825	7
Tamrixia radiata	27.2542	-80.8372	10
Tamrixia radiata	26.6513	-80.2742	18
Tamrixia radiata	26.6875	-80.6722	5
Tamrixia radiata	27.3217	-80.6235	9
Tamrixia radiata	27.258	-80.4517	14
Tamrixia radiata	34.0786	-118.037228	86
Tamrixia radiata	34.0935	-118.017	96
Tamrixia radiata	22.8333	112.064	76
Tamrixia radiata	23.5764	112.709	34
Tamrixia radiata	23.1586	113.352	30
Tamrixia radiata	30.1544	71.4476	122
Tamrixia radiata	18.4042	-66.045	19
Tamrixia radiata	18.4628	-67.0519	137
Tamrixia radiata	16.0628	-61.680278	995
Tamrixia radiata	21.1947	106.106	4
Tamrixia radiata	14.2139	121.114	55
Tamrixia radiata	10.6953	122.551	8
Tamrixia radiata	13.9517	121.162	327
Tamrixia radiata	13.7953	121.067	76
Tamrixia radiata	13.7253	121.065	8
Tamrixia radiata	8.49639	123.293	33
Tamrixia radiata	-11.2844	-41.3586	743
Tamrixia radiata	-3.09389	-58.4578	32
Tamrixia radiata	-5.77972	-61.3303	26
Tamrixia radiata	-26.9325	-49.3811	103
Tamrixia radiata	-8.78667	-36.9589	532
Tamrixia radiata	-6.15861	-52.6975	849
Tamrixia radiata	-2.17583	-54.4144	6
Tamrixia radiata	-5.46528	-39.3286	360
Tamrixia radiata	-3.15944	-40.8236	509
Tamrixia radiata	-22.8578	-43.3875	569
Tamrixia radiata	-22.8875	-43.6036	75
Tamrixia radiata	-22.9089	-43.7392	31
Tamrixia radiata	-22.9556	-43.3925	32
Tamrixia radiata	28.7681	-80.8725	6
Tamrixia radiata	34.1336	-117.908	182
Tamrixia radiata	34.1131	-117.892	172
Tamrixia radiata	33.9558	-118.152	34
Tamrixia radiata	33.9558	-118.166	37
Tamrixia radiata	33.8722	-117.568	215
Tamrixia radiata	34.0583	-117.466	314
Tamrixia radiata	34.1267	-117.476	424
Tamrixia radiata	33.9847	-117.516	214
Tamrixia radiata	34.0608	-118.283	93
Tamrixia radiata	34.0636	-117.698	290
Tamrixia radiata	34.0758	-117.698	317
Tamrixia radiata	34.0636	-117.651	303
Tamrixia radiata	33.9833	-118.097	47
Tamrixia radiata	34.0553	-117.75	265
Tamrixia radiata	34.1072	-117.372	383
Tamrixia radiata	33.98	-117.376	256
Tamrixia radiata	33.8922	-117.323	521
Tamrixia radiata	34.1089	-117.29	319
Tamrixia radiata	33.9792	-118.033	109
Tamrixia radiata	34.0019	-118.064	72
Tamrixia radiata	26.1642	-97.9575	24
Tamrixia radiata	26.1492	-97.9653	26
Tamrixia radiata	26.1758	-98.0667	31
Tamrixia radiata	6.99806	-73.2339	1276
Tamrixia radiata	23.0553	112.461	4
Tamrixia radiata	25.84	114.933	104
Tamrixia radiata	16.4583	-61.4564	75
Tamrixia radiata	16.2678	-61.5531	8
Tamrixia radiata	10.4461	-63.9022	15
Tamrixia radiata	10.4486	-63.9131	9
Tamrixia radiata	10.2269	-63.5533	1125
Tamrixia radiata	10.2164	-63.5531	1164
Tamrixia radiata	10.2444	-67.6067	444
Tamrixia radiata	10.3164	-67.5542	673
Tamrixia radiata	9.63806	-68.5514	143
Tamrixia radiata	9.91306	-67.3614	432
Tamrixia radiata	10.0683	-69.3478	594
Tamrixia radiata	10.1892	-68.1767	674
Tamrixia radiata	8.8825	-64.2328	289
Tamrixia radiata	11.4106	-69.6547	20
Tamrixia radiata	28.4067	82.1683	1200
Tamrixia radiata	28.1031	82.8531	817
Tamrixia radiata	26.6528	87.4117	124
Tamrixia radiata	26.6286	87.1797	92
Tamrixia radiata	26.6203	86.7811	112
Tamrixia radiata	26.7056	86.3761	101
Tamrixia radiata	26.8369	86.0086	108
Tamrixia radiata	26.8792	85.8058	104
Tamrixia radiata	26.9633	85.5606	105
Tamrixia radiata	26.9553	85.3133	86
Tamrixia radiata	27.2583	85.9692	1245
Tamrixia radiata	27.5322	84.3514	222
Tamrixia radiata	27.1389	85.0622	130
Tamrixia radiata	27.22	84.8125	139
Tamrixia radiata	24.0297	120.696	60
Tamrixia radiata	24.1511	120.675	86
Tamrixia radiata	24.3167	121.294	1605
Tamrixia radiata	23.8719	120.537	37
Tamrixia radiata	23.0003	120.558	14
Tamrixia radiata	23.3119	120.315	14
Tamrixia radiata	22.6094	120.348	7
Tamrixia radiata	22.5578	120.55	16
Tamrixia radiata	25.0378	121.577	8
Tamrixia radiata	24.9925	121.3	97
Tamrixia radiata	24.8403	121.206	305
Tamrixia radiata	24.8142	120.967	17
Tamrixia radiata	24.3858	120.967	760
Tamrixia radiata	23.9611	120.97	444
Tamrixia radiata	23.48	120.448	32
Tamrixia radiata	23.4492	120.441	31
Tamrixia radiata	23.495	120.396	24
Tamrixia radiata	24.6831	120.886	10
Tamrixia radiata	24.39	120.821	732
Tamrixia radiata	24.4253	120.657	31
Tamrixia radiata	-21.2175	55.5567	1392
Tamrixia radiata	-21.0242	55.4744	1065
Tamrixia radiata	-21.0169	55.2914	228
Tamrixia radiata	-20.2561	57.4825	312
Tamrixia radiata	-20.4347	57.6742	59
Tamrixia radiata	28.1895	83.89	1298
Tamrixia radiata	28.2706	83.9792	1022
Tamrixia radiata	28.2097	83.8864	1526
Tamrixia radiata	28.1631	84.0319	736
Tamrixia radiata	16.2514	-61.5469	8
Tamrixia radiata	16.2408	-61.5353	12
Tamrixia radiata	16.22	-61.5278	7
Tamrixia radiata	16.2189	-61.5194	7
Tamrixia radiata	16.2106	-61.4803	34
Tamrixia radiata	16.2172	-61.4325	65
Tamrixia radiata	16.175	-61.59	7
Tamrixia radiata	16.2306	-61.59	19
Tamrixia radiata	16.1342	-61.5789	22
Tamrixia radiata	16.1611	-61.5911	16
Tamrixia radiata	16.0067	-61.6553	664
Tamrixia radiata	16.0447	-61.5994	196
Tamrixia radiata	16.0564	-61.5683	37
Tamrixia radiata	16.0883	-61.5753	81
Tamrixia radiata	16.1014	-61.5794	104
Tamrixia radiata	16.2592	-61.5144	16
Tamrixia radiata	16.3272	-61.3511	15
Tamrixia radiata	16.0036	-61.7278	94
Tamrixia radiata	15.9972	-61.7144	151
Tamrixia radiata	15.9894	-61.7233	44
Tamrixia radiata	16.0019	-61.7208	107
Tamrixia radiata	13.9397	121.159	322
Tamrixia radiata	13.9586	121.166	340
Tamrixia radiata	7.18778	125.453	204
Tamrixia radiata	7.02111	125.489	18
Tamrixia radiata	7.34778	125.627	38
Tamrixia radiata	13.7589	121.058	12
Tamrixia radiata	18.9369	-103.895	106
Tamrixia radiata	19.0189	-103.994	95
Tamrixia radiata	19.5797	-102.454	1460
Tamrixia radiata	19.6042	-102.477	1302
Tamrixia radiata	19.5892	-102.47	1324
Tamrixia radiata	20.0794	-102.743	1664
Tamrixia radiata	20.1258	-102.752	1528
Tamrixia radiata	20.1664	-102.61	1527
Tamrixia radiata	21.4419	-104.896	988
Tamrixia radiata	21.4539	-104.9	998
Tamrixia radiata	21.4617	-104.887	963
Tamrixia radiata	21.4633	-104.897	1003
Tamrixia radiata	28.6214	-105.969	1426
Tamrixia radiata	25.6814	-100.404	887
Tamrixia radiata	13.1167	121.091	697
Tamrixia radiata	8.5163	123.3	94

## Sheet: Sheet2
	diaphorina citri
